# Supplementary material for: Bioefficacy of engineered Beauveria bassiana with scorpion neurotoxin, LqqIT1 against cotton mealybug, Phenacoccus solenopsis and cowpea aphid, Aphis craccivora
Source: PeerJ. 2023 Oct 26;11:e16030. doi: 10.7717/peerj.16030 (PMC10613437; doi:10.7717/peerj.16030)
Supplement: Supplemental Information 1 [file peerj-11-16030-s001.zip]

Archive with 3 entries (3 files):
- Supplemental files, Fig 1-6.xlsx
- Supplemetnal files, Tab 1-10.xlsx
- Supplemental files common, Tab 1-10 and fig. 1-6.xlsx
