# Supplementary material for: Bioefficacy of engineered Beauveria bassiana with scorpion neurotoxin, LqqIT1 against cotton mealybug, Phenacoccus solenopsis and cowpea aphid, Aphis craccivora
Source: PeerJ. 2023 Oct 26;11:e16030. doi: 10.7717/peerj.16030 (PMC10613437; doi:10.7717/peerj.16030)
Supplement: Supplemental Information 1 [file peerj-11-16030-s001.zip › Supplemental files, Fig 1-6.xlsx]

## Sheet: Supplemental-1, Fig. 1
Figure-1
Raw data of the mortality of P. solenopsis third instar nymphs post infection of fungal strains Bb-C and BbLqqIT1-3 of B. bassiana via leaf treatment
Treatments			24 h							48 h							72 h							96 h							120 h							144 h							168 h
	R1	R2	R3	R4	R5	Cumulative % mortality	Sem.	R1	R2	R3	R4	R5	Cumulative % mortality	Sem.	R1	R2	R3	R4	R5	Cumulative % mortality	Sem.	R1	R2	R3	R4	R5	Cumulative % mortality	Sem.	R1	R2	R3	R4	R5	Cumulative % mortality	Sem.	R1	R2	R3	R4	R5	Cumulative % mortality	Sem.	R1	R2	R3	R4	R5	Cumulative % mortality	Sem.
Tween-C	0	0	0	0	0	0	0	0	0	0	0	0	0	0	3.04	3.71	3.62	3.15	3.16	3.336	1.649	3.04	3.71	3.62	3.15	3.16	3.336	4.03	10.07	10.08	9.81	10.04	10	10	0	13.74	15.18	12.304	14.57	11.108	13.3804	1.06	14.32	14.12	15.03	14.5	14.25	14.444	0.77
Bb-C	3.54	3.72	3.26	3.27	2.89	3.336	3.04	9.61	10.027	9.56	10.41	10.46	10.0134	0	13.69	12.86	11.65	14.41	14.06	13.334	1.125	20.47	19.61	20.109	20.04	19.79	20.0038	0	26.03	27.19	25.76	27.04	27.16	26.636	1.3	40.102	39.98	40.45	39.61	40.06	40.0404	0	46.91	46.11	45.905	47.74	46.703	46.6736	1.25
BbLqqIT1-3	0	0	0	0	0	0	0	3.04	3.71	3.62	3.15	3.16	3.336	3.35	6.82	7.02	6.62	6.15	6.59	6.64	1.609	12.28	13.04	12.79	14.87	13.62	13.32	1.88	16.72	16.072	16.85	16.76	16.96	16.6724	1.86	30.51	29	30.49	30.07	29.96	30.006	0	36.603	36	36.99	36.32	37.41	36.6646	1.33
Sem= Standard error of the mean

## Sheet: Supplemental-2, Fig.2
Figure-2
Raw data of the mortality of P. solenopsis third instar nymphs post infection of fungal strains Bb-C and BbLqqIT1-3 of B. bassiana via spray method
Treatments			24 h							48 h							72 h							96 h							120 h							144 h							168 h
	R1	R2	R3	R4	R5	Cumulative % mortality	Sem.	R1	R2	R3	R4	R5	Cumulative % mortality	Sem.	R1	R2	R3	R4	R5	Cumulative % mortality	Sem.	R1	R2	R3	R4	R5	Cumulative % mortality	Sem.	R1	R2	R3	R4	R5	Cumulative % mortality	Sem.	R1	R2	R3	R4	R5	Cumulative % mortality	Sem.	R1	R2	R3	R4	R5	Cumulative % mortality	Sem.
Tween-C	0	0	0	0	0	0	0	7.014	7.209	5.65	7.41	6.09	6.6746	3.068	10.07	10.011	9.57	10.24	10.29	10.0362	0	10.46	10.06	10.23	10.02	9.32	10.018	0	13.38	14.28	14.72	13.103	15.06	13.34	1.05	13.03	14.01	13.087	13.03	14.016	13.4346	1.4	15.011	16.71	15.72	16.011	16.05	15.9004	1.06
Bb-C	0	0	0	0	0	0	0	3.154	3.171	4.16	3.106	3.121	3.3424	1.049	9.117	10.08	10.21	10.04	10.64	10.0174	0	16.29	17.18	16.72	16.103	17.06	16.6706	0.94	20.01	20.63	19.51	19.76	20.12	20	0	20.01	20.63	19.51	19.76	20.12	20.006	0	26.413	25.71	27.011	26.87	27.29	26.6588	1.2
BbLqqIT1-3	0	0	0	0	0	0	0	0	0	0	0	0	0	0	6.38	7.102	6.72	6.103	7.06	6.673	1.394	10.61	10.11	10	9.76	9.52	10	0	12.81	12.017	13.12	12.73	13.83	13	2.76	18.05	16.027	16.41	16.33	17.16	16.7954	1.82	18.05	16.027	16.41	16.33	17.16	16.7954	1.76
Sem= Standard error of the mean

## Sheet: Supplemental-3, Fig. 3
Figure-3
Raw data of the mortality of A. craccivora first instar nymphs post infection of fungal strains Bb-C and BbLqqIT1-3 of B. bassiana via leaf treatment
	Treatments			24 h							48 h							72 h							96 h							120 h							144 h							168 h
		R1	R2	R3	R4	R5	Cumulative % mortality	Sem.	R1	R2	R3	R4	R5	Cumulative % mortality	Sem.	R1	R2	R3	R4	R5	Cumulative % mortality	Sem.	R1	R2	R3	R4	R5	Cumulative % mortality	Sem.	R1	R2	R3	R4	R5	Cumulative % mortality	Sem.	R1	R2	R3	R4	R5	Cumulative % mortality	Sem.	R1	R2	R3	R4	R5	Cumulative % mortality
	Tween-C	6.82	7.02	6.62	6.45	6.59	6.7	1.5	6.82	7.02	6.62	6.45	6.59	6.7	1.07	6.82	7.02	6.62	6.45	6.59	6.7	0.009	10.27	10.108	10.009	10.02	9.61	10.0034	0.019	13.303	12.78	13.89	13.09	13.67	13.3466	1.9	16.603	16	16.99	16.49	17.6	16.7366	1.53	17.81	18.011	17.303	17.82	18.01	17.7908
	Bb-C	0	0	0	0	0	0	0	6.82	7.02	6.62	6.45	6.59	6.7	1.068	10.27	10.108	10.009	10.02	9.61	10.0034	0	13.303	12.78	13.89	13.09	13.67	13.3466	1.85	20.27	20.108	20.009	20.02	19.61	20.0034	1.03	21.043	20.82	21.05	21.02	21.09	21.0046	0	26.403	26.61	26.79	26.79	27.6	26.8386
	BbLqqIT1-3	23.403	22.68	23.99	23.09	23.103	23.2532	1.21	26.403	26.16	26.59	26.49	27.6	26.6486	1.09	46.41	46.603	46.603	47.28	46.61	46.7012	1.044	53.403	52.6	54.06	53.75	53	53.3626	1.12	66.41	66.603	66.603	67.28	66.61	66.7012	1.02	73.203	72.44	74.06	73.51	73.31	73.3046	1	98.057	98.07	98.06	98.31	98.05	98.1094
Sem= standard error of the mean
[truncated: 1 more columns]

## Sheet: Supplemental-4, Fig. 4
Figure-4
Raw data of the mortality of A. craccivora first instar nymphs post infection of fungal strains Bb-C and BbLqqIT1-3 of B. bassiana via spray method
	Treatments			24 h							48 h							72 h							96 h							120 h							144 h							168 h
		R1	R2	R3	R4	R5	Cumulative % mortality	Sem.	R1	R2	R3	R4	R5	Cumulative % mortality	Sem.	R1	R2	R3	R4	R5	Cumulative % mortality	Sem.	R1	R2	R3	R4	R5	Cumulative % mortality	Sem.	R1	R2	R3	R4	R5	Cumulative % mortality	Sem.	R1	R2	R3	R4	R5	Cumulative % mortality	Sem.	R1	R2	R3	R4	R5	Cumulative % mortality
	Tween-C	0	0	0	0	0	0	0	3.61	3.93	2.87	3.197	3.072	3.3358	1.05	7.011	7.04	5.607	7.61	6.072	6.668	3.63	13.71	14.06	12.78	13.197	13.062	13.3618	1.2	16.631	16.408	17	16.473	17.011	16.7046	1.065	19.031	18.705	19.041	18.693	18.901	18.8742	1.056	19.031	18.705	19.041	18.693	18.901	18.8742
	Bb-C	10.001	10.008	10.002	10.001	10.02	10.0064	0	13.59	12.81	14.021	13.205	13.062	13.3376	1.04	17.061	16.71	16.065	16.405	17.024	16.653	3.05	20.31	20.208	20.034	20.43	19.126	20.0216	0	33.309	33.175	33.396	34.039	33.105	33.4048	1.1	40.14	40.218	40.034	40.51	39.051	39.9906	0	49.031	48.091	49.012	48.693	48.001	48.5656
	BbLqqIT1-3	20.21	19.98	20.09	20	19.73	20.002	0	21.32	21.79	20.04	20.069	21.81	21.0058	0	43.61	43.93	42.78	43.197	43.062	43.3158	1.043	46.478	47.64	45.212	47.06	47.05	46.688	1.03	54.11	56.07	53.014	52	52.011	53.441	1.08	63.11	66.07	63.014	61.098	63.011	63.2606	1.08	76.879	77.867	74.901	75.661	78	76.6616
Sem= standard error of the mean
[truncated: 1 more columns]

## Sheet: Supplemental-5, Fig. 5
Figure-5
Raw data of the mortality of third instar nymphs of P. solenopsis after treatment of crude soluble toxin extract (CSE) @ 5µg/ml
	Treatments			24 h							48 h							72 h							96 h							120 h							144 h							168 h
		R1	R2	R3	R4	R5	Cumulative % mortality	Sem.	R1	R2	R3	R4	R5	Cumulative % mortality	Sem.	R1	R2	R3	R4	R5	Cumulative % mortality	Sem.	R1	R2	R3	R4	R5	Cumulative % mortality	Sem.	R1	R2	R3	R4	R5	Cumulative % mortality	Sem.	R1	R2	R3	R4	R5	Cumulative % mortality	Sem.	R1	R2	R3	R4	R5	Cumulative % mortality
	Tween-C	4.15	3.01	3.601	3.011	2.561	3.2666	2.61	6.451	7.19	5.65	6.119	5.93	6.268	2.59	6.361	7.69	5.465	7.051	6.023	6.518	1.69	6.451	7.19	6.63	6.119	7.41	6.76	3.106	10.21	9.98	10.09	10	9.73	10.002	0	10.21	9.98	10.09	10	9.73	10.002	0	10.21	9.98	10.09	10	9.73	10.002
	Bb-C	30	29.067	29.606	29.106	28.586	29.273	1.217	33.15	33.28	33.701	33.061	32.661	33.1706	0.626	37.361	37.804	35.405	37.051	36.159	36.756	2.353	37.361	37.804	35.405	37.051	36.159	36.756	2.73	36.401	37.09	36.63	36.119	37.41	36.73	2.513	40.21	39.98	40.09	40.04	39.73	40.01	0	46.401	47.09	46.63	46.119	47.41	46.73
	BbLqqIT1-3	43.103	42.68	43.59	43.09	43.103	43.1132	2.87	55	52	54.051	52.053	53.11	53.2428	0.958	60.72	59.408	59.645	59.351	58.986	59.622	2.54	60.72	59.411	59.685	59.351	59.57	59.7474	1.02	63.173	62.608	63.59	64	63.103	63.2948	1.87	69.273	69.608	70	70.41	69.103	69.6788	0.976	80.073	79.648	80	79.605	79.103	79.6858
Sem= standard error of the mean
[truncated: 1 more columns]

## Sheet: Supplemental-6, Fig. 6
Figure-6
Raw data of the mortality of first instar nymphs of A. craccivora after treatment of crude soluble toxin extract (CSE) @ 5µg/ml
	Treatments			24 h							48 h							72 h							96 h							120 h							144 h							168 h
		R1	R2	R3	R4	R5	Cumulative % mortality	Sem.	R1	R2	R3	R4	R5	Cumulative % mortality	Sem.	R1	R2	R3	R4	R5	Cumulative % mortality	Sem.	R1	R2	R3	R4	R5	Cumulative % mortality	Sem.	R1	R2	R3	R4	R5	Cumulative % mortality	Sem.	R1	R2	R3	R4	R5	Cumulative % mortality	Sem.	R1	R2	R3	R4	R5	Cumulative % mortality
	Tween-C	4.15	4.07	3.97	4.5	4.09	4.156	4.16	6	6.97	5.65	6	5.69	6.062	3.34	7	7.1027	7.65	6.103	7.93	7.15714	3.18	8.72	8.072	8.56	8.76	9.46	8.7144	3.199	9.72	9.072	9.56	9.76	10.46	9.7144	1.16	10.47	10.308	10.109	10.04	10.61	10.3074	1.81	10.47	10.308	10.109	10.04	10.61	10.3074
	Bb-C	30	29	30	29	29	29.4	1.26	33.403	32.68	33.99	33.09	33.103	33.2532	2.117	33.403	34	33.99	33.09	34.104	33.7174	0.845	36.603	36	36.99	36.49	37.6	36.7366	1.36	40.21	39.98	40.09	40	39.73	40.002	0	43.91	42.98	43	44.079	43.446	43.483	2.41	46.93	45.98	45.905	48.24	46.803	46.7716
	BbLqqIT1-3	50	50	50	50	50	50	0	55	52	54	52	53	53.2	0.95	60.61	59.93	58.67	59.297	60.062	59.7138	0.964	63.61	63.93	62.78	63.197	63.062	63.3158	1.623	69.601	70	70.03	70.11	69.102	69.7686	1.93	72.47	75.308	72.304	74.81	72.108	73.4	1.85	83.74	85.81	82.404	84.18	81.108	83.4484
Sem= standard error of the mean
[truncated: 1 more columns]
