# Supplementary material for: Bioefficacy of engineered Beauveria bassiana with scorpion neurotoxin, LqqIT1 against cotton mealybug, Phenacoccus solenopsis and cowpea aphid, Aphis craccivora
Source: PeerJ. 2023 Oct 26;11:e16030. doi: 10.7717/peerj.16030 (PMC10613437; doi:10.7717/peerj.16030)
Supplement: Supplemental Information 1 [file peerj-11-16030-s001.zip › Supplemetnal files, Tab 1-10.xlsx]

## Sheet: Supplement- 7, Tab. 1
Tab-1
Mean cumulative mortality and LT50 after infection of genetically transformed and un-transformed strains of B. bassiana in P. solenopsis third nymphs via leaf treatment
Treatments	R1	R2	R3	R4	R5	Mean Cumulative mortality (Mean±SE)	LT50 (hrs)	Slope ± SE	χ2 value	P-value
Tween-C	15.08	14.286	13.109	16.005	13.741	14.45±0.6	519.25	2.36 ± 0.7	4.509	0.105
Un-transformed Bb-C	46.601	48.603	47.79	45.63	44.751	46.67±0.7	171.9	0.011±0.001	1.33	0.52
Transformed	36.341	38.633	38.016	35.075	34.781	36.66±0.77	188.13	0.013±0.002	2.9	0.24
(BbLqqIT1-3)

## Sheet: Supplement-8, Tab. 2
Tab-2
Mean cumulative mortality and LT50 after infection of genetically transformed and un-transformed strains of B. bassiana in P. solenopsis third nymphs via spray method
	Treatment	R1	R2	R3	R4	R5	Mean Cumulative mortality (Mean±SE)	LT50 (hrs)	Slope ± SE	χ2 value	P-value
	Tween-C	17.081	16.032	14.607	17.026	15.039	15.96± 0.504	517.9	2.73±1.44	1.2	0.549
	Un-transformed Bb-C	27.065	25.276	27.63	26.56	25.034	26.66±0.5	219.8	0.010±0.001	5.69	0.065
	Transformed	17.218	18.041	15.491	15.601	16.529	16.67±0.49	247.43	0.010±0.002	5.09	0.79
	(BbLqqIT1-3)

## Sheet: Supplement-9, Tab.3
Tab-3
Mean cumulative mortality and LT50 after infection of genetically transformed and un-transformed strains of B. bassiana in A. craccivora nymphs via leaf treatment
	Treatments	R1	R2	R3	R4	R5	Mean Cumulative mortality (Mean±SE)	LT50 (hrs)	Slope ± SE	χ2 value	P-value
	Tween-C	19.402	15.786	18.162	19	16.524	17.79±0.7	238.62	2.196±0.607	4.92	0.086
	Un-transformed Bb-C	27.318	29.091	26.073	26.49	25.201	26.84±0.66	14.26	1.73±0.443	5.029	0.0809
	Transformed	97.741	100	96.591	98.35	97.871	98.11±0.56	2.56	2.13±0.307	8.7	0.013
	(BbLqqIT1-3)

## Sheet: Supplement-10, Tab.4
Tab-4
Mean cumulative mortality and LT50 after infection of genetically transformed and un-transformed strains of B. bassiana in A. craccivora nymphs via spray method
	Treatments	R1	R2	R3	R4	R5	Mean Cumulative mortality (Mean±SE)	LT50 (hrs)	Slope ± SE	χ2 value	P-value
	Tween-C	19.629	16.525	20.526	19.871	17.893	18.89±0.74	249.9	2.36±0.698	0.698	0.705
	Un-transformed Bb-C	49.067	50.025	48.129	48.15	47.381	48.56±0.46	6.15	1.85±0.32	5.96	0.05
	Transformed	77.003	78.255	75.005	76.26	76.79	76.66±0.53	3.51	1.60±0.304	9.24	0.009
	(BbLqqIT1-3)

## Sheet: Supplement-11, Tab. 5
Tab-5
LT50 of crude soluble toxic extracts of B. bassiana against P. solenopsis third instar nymphs after 72 h via oral bioassay.
	Treatments	LT50 (hrs)	Slope ± SE	Fiducial (95%)	χ2 value	P-value
				(LL-UL)
	PBS-C	79.7	3.88± 0.7	34.59 ± 105.5	5.609	0.06
	Bb-WT-CSE	32.14	3.68 ± 0.99	24.74-67.34	8.7	0.013
	BbLqqIT1a-CSE	22.84	4.707 ± 1.37	18.39-46.25	9.418	0.009
	SE= standard error of the mean

## Sheet: Supplement-12, Tab.6
Tab-6
LT50 of crude soluble toxic extracts of B. bassiana against A. craccivora first instar nymphs after 72 h via oral bioassay.
	Treatments	LT50 (hrs)	Slope ± SE	Fiducial (95%)	χ2 value	P-value
				(LL-UL)
	PBS-C	85.48	5.707 ± 0.72	13.2-179	3.094	0.213
	Bb-WT-CSE	51.75	0.99 ± 0.182	19.98-134.015	5.94	0.0513
	BbLqqIT1a-CSE	17.69	0.95 ± 0.16	7.25-43.17	7.93	0.019
	SE= standard error of the mean

## Sheet: Supplement-13, Tab.7
Tab-7
LC50 of crude soluble toxic extracts of B. bassiana against P. solenopsis third instar nymphs after 168 h via oral bioassay.
	Treatments	LC50 (µg/ml)	Slope ± SE	Fiducial (95%)	χ2 value	P-value
				(LL-UL)
	PBS-C	79.7	3.88± 0.7	34.59 ± 105.5	2.26	0.323
	Bb-WT-CSE	36.77	0.708 ± 0.082	23.77- 68.26	6.22	0.045
	BbLqqIT1a-CSE	7.78	1.03 ± 0.082	6.20- 9.96	9.31	0.009
	SE= standard error of the mean

## Sheet: Supplement-14, Tab.8
Tab-8
LC50 of crude soluble toxic extracts of B. bassiana against A. craccivora first instar nymphs after 168 h via oral bioassay.
	Treatments	LC50 (µg/ml)	Slope ± SE	Fiducial (95%)	χ2 value	P-value
				(LL-UL)
	PBS-C	85.48	5.707 ± 0.72	13.2- 179	1.86	0.4
	Bb-WT-CSE	9.87	0.68 ± 0.076	7.063- 14.64	6.65	0.036
	BbLqqIT1a-CSE	2.39	0.887 ± 0.81	1.76-3.104	6.39	0.04
	SE= standard error of the mean

## Sheet: Supplement-15, Tab.9
Table 9
Effect of crude soluble toxic extracts of B. bassiana @ 5 µg/ml protein on hemolymphic inorganic cations (K+ and Na+) in P. solenopsis.
									Effect of crude soluble toxic extracts of B. bassiana @ 5 µg/ml protein on hemolymphic inorganic cation (K+) in P. solenopsis
	Treatments		24 h					48 h					72 h					96 h
		R1	R2	R3	Mean	Sem.	R1	R2	R3	Mean	Sem.	R1	R2	R3	Mean	Sem.	R1	R2	R3	Mean	Sem.
	PBS-C	4.01	4.08	4.36	4.15	0.106927	3.01	3.263	3.57	3.281	0.161908	2.09	1.263	2.29	1.881	0.314347	3.31	2.16	2.171	2.547	0.381513
	Bb-WT-CSE	4.43	4.16	4.71	4.43333	0.15878	3.31	3.61	3.37	3.43	0.0916515	2.09	1.003	1.39	1.49433	0.318097	2.09	1.003	1.39	1.49433	0.318097
	BbLqqIT1a-CSE	3.31	3.81	3.57	3.56333	0.144376	9.31	8.61	9.73	9.21667	0.326667	4.88	5.16	5.17	5.07	0.0950438	8.35	8.61	7.49	8.15	0.338428
			Effect of crude soluble toxic extracts of B. bassiana @ 5 µg/ml protein on hemolymphic inorganic cation (Na) in P. solenopsis
	Treatments		24 h					48 h					72 h					96 h
		R1	R2	R3	Mean	Sem.	R1	R2	R3	Mean	Sem.	R1	R2	R3	Mean	Sem.	R1	R2	R3	Mean	Sem.
	PBS-C	4.31	4.51	5.05	4.62333	0.221008	3.253	3.57	3.01	3.27767	0.162128	2.47	2.06	1.93	2.15333	0.16272	3.31	2.16	2.161	2.54367	0.383167
	Bb-WT-CSE	4.075	4.069	4.075	4.073	0.002	3.78	3.059	3.07	3.303	0.238521	1.42	0.795	1.32	1.17833	0.193828	2.18	1.114	2.051	1.78167	0.335904
	BbLqqIT1a-CSE	1.171	1.31	1.26	1.247	0.0406489	1.15	0.095	0.45	0.565	0.309933	4.94	3.78	3.059	3.92633	0.547905	8.53	8.71	7.59	8.27667	0.347243
	Sem= standard error of the mean

## Sheet: Supplement-16, Tab.10
Table 10
Effect of crude soluble toxic extracts of B. bassiana @ 5 µg/ml protein on hemolymphic inorganic cations (K+ and Na+) in A. craccivora.
			Effect of crude soluble toxic extracts of B. bassiana @ 5 µg/ml protein on hemolymphic inorganic cation (K+) in A. craccivora
	Treatments		24 h					48 h					72 h					96 h
		R1	R2	R3	Mean	Sem.	R1	R2	R3	Mean	Sem.	R1	R2	R3	Mean	Sem.	R1	R2	R3	Mean	Sem.
	PBS-C	2.09	2.89	2.49	2.49	0.23094	0.59	2	1.009	1.19967	0.418047	1.49	2	1.36	1.61667	0.195306	0.59	0.76	0.36	0.57	0.115902
	Bb-WT-CSE	4.01	4.07	4.36	4.14667	0.108064	3.69	2.33	3.931	3.317	0.49838	3.19	2.82	2.36	2.79	0.240069	2	0.671	1.016	1.229	0.398157
	BbLqqIT1a-CSE	7.39	7.16	8	7.51667	0.250621	3.03	2.33	1.931	2.43033	0.321196	1.03	0.33	0.71	0.69	0.20232	0.661	0.704	0.016	0.460333	0.222513
			Effect of crude soluble toxic extracts of B. bassiana @ 5 µg/ml protein on hemolymphic inorganic cation (Na) in A. craccivora
	Treatments		24 h					48 h					72 h					96 h
		R1	R2	R3	Mean	Sem.	R1	R2	R3	Mean	Sem.	R1	R2	R3	Mean	Sem.	R1	R2	R3	Mean	Sem.
	PBS-C	2.012	3.01	2.31	2.444	0.295786	2.005	1.069	0.469	1.181	0.446927	1.39	1.16	2.41	1.65333	0.384115	1.01	0.459	0.209	0.559333	0.236608
	Bb-WT-CSE	4.018	4.06	5.01	4.36267	0.323894	4.01	3.725	3.17	3.635	0.246627	4.009	4.01	5.008	4.34233	0.332833	0.943	1.06	2.009	1.33733	0.337527
	BbLqqIT1a-CSE	4.001	3.051	2.096	3.04933	0.549927	2.001	1.807	3.009	2.27233	0.372566	3.01	2.729	2.239	2.65933	0.225278	1.01	0.509	0.325	0.614667	0.204679
	Sem= standard error of the mean
